# Supplementary material for: Legionella pneumophila Infection of Human Macrophages Retains Golgi Structure but Reduces O-Glycans
Source: Pathogens. 2022 Aug 12;11(8):908. doi: 10.3390/pathogens11080908 (PMC9415278; doi:10.3390/pathogens11080908)
Supplement: Supplementary file 1 [file pathogens-11-00908-s001.zip]

Archive with 2 entries (2 files):
- Supp Fig 1 TGN size IF.eps
- Supp Fig 2 Hela HPA.eps
